# Supplementary material for: Photodegradation of Biohazardous Dye Brilliant Blue R Using Organometallic Silver Nanoparticles Synthesized through a Green Chemistry Method
Source: Biology (Basel). 2021 Aug 17;10(8):784. doi: 10.3390/biology10080784 (PMC8389564; doi:10.3390/biology10080784)
Supplement: Supplementary file 1 [file biology-10-00784-s001.zip]

Archive with 1 entries (1 files):
- biology-1327485-supplementary.pdf
